# Supplementary material for: Evidence for independent evolution of functional progesterone withdrawal in primates and guinea pigs
Source: Evol Med Public Health. 2013 Dec 3;2013(1):273–88. doi: 10.1093/emph/eot022 (PMC3875370; doi:10.1093/emph/eot022)
Supplement: Supplementary Data [file supp_eot022_eot022_supp.zip]

Archive with 1 entries (1 files):
- Nnamani_et_al-Supplementary_Material.pdf
